# Supplementary material for: Klebsiella pneumoniae evolution in the gut leads to spontaneous capsule loss and decreased virulence potential
Source: mBio. 2025 Mar 31;16(5):e02362-24. doi: 10.1128/mbio.02362-24 (PMC12077207; doi:10.1128/mbio.02362-24)
Supplement: Table S3 — Genome information of human rectal swab isolates used in this study. [file mbio.02362-24-s0002.xlsx]

## Sheet: TableS3
Strain	Genome ID	Accession Number	Species	Species Match	Total Size	ST	wzi Type	K Locus	K Type	K Locus Confidence	K Locus Problems	K Locus Identity	O Locus	O Type	O Locus Confidence	O Locus Problems	O Locus Identity
Kp10120	prokka_sample_923-JV-200	SAMN26976420	Kp	strong	5523291	ST253	wzi201	KL64	K64	Typeable	-	0.9935	O1/O2v1	O1ab	Typeable	-	0.9941
Kp10143	prokka_sample_923-JV-202	SAMN26976422	Kv	strong	5796497	ST3972-1LV	-	KL183	unknown (KL183)	Typeable	?2	0.9967	OL103	unknown (OL103)	Typeable	-	0.9855
Kp10144	prokka_sample_923-JV-203	SAMN26976423	Kv	strong	5782378	ST3972-1LV	-	KL183	unknown (KL183)	Typeable	?2	0.9967	OL103	unknown (OL103)	Typeable	-	0.9855
Kp10193	prokka_sample_923-JV-205	SAMN26976424	Kp	strong	5761692	ST3096	wzi130	KL58	K58	Typeable	?4	0.9998	O3b	O3b	Typeable	?4	0.9973
Kp10197	prokka_sample_923-JV-206	SAMN26976425	Kp	strong	5759511	ST20	wzi84	KL28	K28	Typeable	-	0.998	O1/O2v2	O1ab	Typeable	-	0.9895
Kp10201	prokka_sample_923-JV-207	SAMN26976426	Kp	strong	5702520	ST225	wzi59	KL3	K3	Typeable	!	0.9947	O1/O2v2	O2afg	Typeable	-	0.9891
Kp10237	prokka_sample_923-JV-208	SAMN26976427	Kv	strong	6076849	ST197	wzi508	KL10	K10	Typeable	?2	0.9875	O5	O5	Typeable	?3	0.9976
Kp10256	prokka_sample_923-JV-209	SAMN26976428	Kp	strong	5704326	ST846	wzi227	KL60	K60	Typeable	?3+	0.9984	O3b	O3b	Typeable	?3	0.9973
Kp10262	prokka_sample_923-JV-210	SAMN26976429	Kp	strong	5843729	ST16	wzi79	KL10	K10	Typeable	?2	0.9864	O1/O2v1	O2a	Typeable	?2	0.9887
Kp10269	prokka_sample_923-JV-211	SAMN26976430	Kv	strong	5836338	ST285-1LV	wzi57	KL57	K57	Typeable	?3!	0.9912	O3/O3a	O3/O3a	Typeable	?4	0.9987
Kp10289	prokka_sample_923-JV-212	SAMN26976431	Kp	strong	5824049	ST11	wzi27	KL27	K27	Typeable	-	1	O1/O2v2	O2afg	Typeable	-	0.9904
Kp10300	prokka_sample_923-JV-213	SAMN26976432	Kp	strong	5763951	ST200	wzi150	KL27	K27	Typeable	-	0.9966	O3b	O3b	Typeable	-	0.9977
Kp10318	prokka_sample_923-JV-214	SAMN26976433	Kp	strong	5691923	ST466	wzi37	KL22	K22	Typeable	-	0.9979	O1/O2v1	O1ab	Typeable	-	0.9885
Kp10335	prokka_sample_923-JV-215	SAMN26976434	Kp	strong	5679304	ST70	wzi123	KL136	unknown (KL136)	Typeable	-	0.9988	O1/O2v2	O1ab	Typeable	-	0.9894
Kp10367	prokka_sample_923-JV-216	SAMN26976435	Kp	strong	5530858	ST1198	-	KL3	K3	Typeable	!	0.9972	O1/O2v2	O2afg	Typeable	-	0.9896
Kp10372	prokka_sample_923-JV-217	SAMN26976436	Kp	strong	5963614	ST23	wzi1	KL1	K1	Typeable	!	0.9895	O1/O2v2	O2afg	Typeable	!	0.993
Kp10379	prokka_sample_923-JV-218	SAMN26976437	Kqp	strong	5542632	ST2650-3LV	-	KL39	K39	Typeable	?3	0.9551	O3/O3a	O3/O3a	Typeable	?4	0.9891
Kp10384	prokka_sample_923-JV-219	SAMN26976438	Kp	strong	5707382	ST37	wzi108	KL118	unknown (KL118)	Typeable	?3	0.9998	OL13	O13	Typeable	?4!	0.9696
Kp10406	prokka_sample_923-JV-226	SAMN26976445	Kqp	strong	5503604	ST2660-2LV	wzi430	KL101	unknown (KL101)	Typeable	-	0.9839	O3/O3a	O3/O3a	Typeable	-	0.9893
Kp10430	prokka_sample_923-JV-227	SAMN26976446	Kp	strong	5556436	ST14	wzi2	KL2	K2	Typeable	-	0.9984	O1/O2v1	O1ab	Typeable	-	1
Kp10436	prokka_sample_923-JV-228	SAMN26976447	Kp	strong	5770049	ST528	wzi26	KL46	K46	Typeable	?4	0.9944	O3b	O3b	Typeable	?3	0.9979
Kp10440	prokka_sample_923-JV-229	SAMN26976448	Kv	strong	5692363	ST368	wzi66	KL113	unknown (KL113)	Typeable	?3	0.9959	O3/O3a	O3/O3a	Typeable	?2	0.9991
Kp10480	prokka_sample_923-JV-230	SAMN26976449	Kp	strong	5830587	ST753	-	KL3	K3	Typeable	!	0.9973	O1/O2v2	O2afg	Typeable	-	0.9907
Kp10482	prokka_sample_923-JV-231	SAMN26976450	Kp	strong	5729642	ST35	wzi37	KL22	K22	Typeable	-	0.9979	O1/O2v1	O1ab	Typeable	-	0.9885
Kp10506	prokka_sample_923-JV-232	SAMN26976451	Kp	strong	5587304	ST253	wzi236	KL10	K10	Typeable	-	0.9999	O1/O2v2	O1ab	Typeable	-	0.9784
Kp10521	prokka_sample_923-JV-233	SAMN26976452	Kp	strong	5494251	ST2449-1LV	wzi5	KL5	K5	Typeable	-	0.9997	O1/O2v1	O1ab	Typeable	-	0.9893
Kp10543	prokka_sample_923-JV-234	SAMN26976453	Kv	strong	6217740	ST1562	wzi66	KL19	K19	Typeable	-	0.9991	O3/O3a	O3/O3a	Typeable	-	0.9988
Kp10550	prokka_sample_923-JV-235	SAMN26976454	Kp	strong	6023212	ST253-1LV	wzi16	KL16	K16	Typeable	-	0.9981	O1/O2v1	O2a	Typeable	-	0.9915
Kp10592	prokka_sample_923-JV-236	SAMN26976455	Kv	strong	5648488	ST697-1LV	wzi210	KL103	unknown (KL103)	Typeable	-	0.9973	O5	O5	Typeable	-	0.9972
Kp10614	prokka_sample_923-JV-237	SAMN26976456	Kp	strong	5832521	ST163	wzi367	KL133	unknown (KL133)	Typeable	-	0.9886	O1/O2v1	O1ab	Typeable	-	0.965
Kp10638	prokka_sample_923-JV-238	SAMN26976457	Kp	strong	5619265	ST152	wzi150	KL46	K46	Typeable	?2+	0.9972	O3b	O3b	Typeable	?3	0.9979
Kp10645	prokka_sample_923-JV-239	SAMN26976458	Kv	strong	5653088	ST3231	wzi54	KL54	K54	Untypeable	?4+	0.973	O3/O3a	O3/O3a	Typeable	?2	0.9989
Kp10653	prokka_sample_923-JV-240	SAMN26976459	Kp	strong	5719923	ST15	wzi24	KL24	K24	Typeable	-	0.9999	O1/O2v1	O1ab	Typeable	-	0.9919
Kp10743	prokka_sample_923-JV-241	SAMN26976460	Kp	strong	5622414	ST661	wzi373	KL140	unknown (KL140)	Typeable	-	0.9997	O1/O2v2	O2afg	Typeable	-	0.9901
Kp10769	prokka_sample_923-JV-242	SAMN26976461	Kp	strong	5662300	ST11-1LV	wzi27	KL27	K27	Typeable	?2	0.9998	O1/O2v2	O2afg	Typeable	-	0.9904
Kp10838	prokka_sample_923-JV-243	SAMN26976462	Kqp	strong	6024122	ST571	-	KL64	K64	Typeable	?4	0.9848	O5	O5	Typeable	?5	0.9898
Kp10918	prokka_sample_923-JV-247	SAMN26976466	Kp	strong	5167431	ST2597	wzi177	KL125	unknown (KL125)	Typeable	-	0.9358	O3/O3a	O3/O3a	Typeable	-	0.9971
Kp11018	prokka_sample_923-JV-248	SAMN26976467	Kqp	strong	5742613	ST1191	wzi443	KL149	unknown (KL149)	Typeable	-	0.9733	O3/O3a	O3/O3a	Typeable	-	0.9871
Kp11034	prokka_sample_923-JV-249	SAMN26976468	Kp	strong	5687875	ST528	wzi99	KL128	unknown (KL128)	Typeable	-	0.9997	O3b	O3b	Typeable	-	0.9978
Kp11162	prokka_sample_923-JV-250	SAMN26976469	Kv	strong	6076133	ST697	wzi413	KL61	K61	Typeable	?3	0.9995	O5	O5	Typeable	?4	0.9971
Kp11169	prokka_sample_923-JV-251	SAMN26976470	Kv	strong	5813972	ST1843	wzi252	KL17	K17	Typeable	-	0.9836	O3/O3a	O3/O3a	Typeable	-	0.9999
Kp11172	prokka_sample_923-JV-252	SAMN26976471	Kv	strong	5628252	ST1381-2LV	wzi116	KL19	K19	Typeable	-	0.9954	O3/O3a	O3/O3a	Typeable	-	0.9978
Kp11262	prokka_sample_923-JV-253	SAMN26976472	Kv	strong	5842302	ST3296	wzi339	KL105	unknown (KL105)	Typeable	!	0.9856	O5	O5	Typeable	!	0.997
Kp11288	prokka_sample_923-JV-254	SAMN26976473	Kp	strong	5916556	ST1694	wzi150	KL63	K63	Typeable	-	0.9965	O1/O2v2	O1ab	Typeable	-	0.9948
Kp11407	prokka_sample_923-JV-255	SAMN26976474	Kp	strong	5840516	ST147	wzi64	KL64	K64	Typeable	-	0.9999	O1/O2v1	O2a	Typeable	-	0.9903
Kp11436	prokka_sample_923-JV-256	SAMN26976475	Kp	strong	5620910	ST2004	wzi83	KL23	K23	Typeable	-	0.9976	O1/O2v2	O2afg	Typeable	-	0.9899
Kp11488	prokka_sample_923-JV-265	SAMN26976484	Kp	strong	5788126	ST391	wzi554	KL30	K30	Typeable	-	0.9745	O1/O2v2	O1ab	Typeable	-	0.9967
Kp11628	prokka_sample_923-JV-266	SAMN26976485	Kp	strong	5316436	ST584	wzi96	KL38	K38	Typeable	!	0.9991	O3b	O3b	Typeable	-	0.9966
Kp11667	prokka_sample_923-JV-267	SAMN26976486	Kp	strong	5713952	ST15	wzi24	KL24	K24	Typeable	?2	1	O1/O2v1	O1ab	Typeable	-	0.9919
Kp2709	prokka_sample_923-JV-1	SAMN26976165	Kp	strong	5754171	ST2791	wzi22	KL48	K48	Typeable	-	0.9761	O1/O2v1	O1ab	Typeable	-	0.9865
Kp2790	prokka_sample_126292	SAMN26976166	Kp	strong	5643120	ST628	wzi426	KL123	unknown (KL123)	Typeable	-	0.9766	O3b	O3b	Typeable	-	0.9974
Kp2816	prokka_sample_126290	SAMN26976167	Kv	strong	5890903	ST3086	wzi53	KL53	K53	Typeable	?3	0.9994	O3/O3a	O3/O3a	Typeable	?4	0.9989
Kp2837	prokka_sample_923-JV-2	SAMN26976168	Kp	strong	5433816	ST2252	wzi349	KL147	unknown (KL147)	Typeable	-	0.9999	O1/O2v2	O2afg	Typeable	-	0.9891
Kp2841	prokka_sample_126293	SAMN26976169	Kp	strong	5655312	ST611	wzi333	KL71	K71	Typeable	!	0.9584	O3b	O3b	Typeable	-	0.9971
Kp3054	prokka_sample_923-JV-4	SAMN26976171	Kv	strong	5685438	ST768	wzi252	KL17	K17	Typeable	-	0.9834	O3/O3a	O3/O3a	Typeable	-	0.9984
Kp3094	prokka_sample_126350	SAMN26976172	Kp	strong	5765189	ST35	wzi37	KL22	K22	Typeable	-	0.9979	O1/O2v1	O1ab	Typeable	-	0.9885
Kp3155	prokka_sample_923-JV-5	SAMN26976173	Kp	strong	5736102	ST15	wzi151	KL48	K48	Typeable	-	0.9771	O1/O2v1	O1ab	Typeable	-	0.9871
Kp3176	prokka_sample_923-JV-6	SAMN26976175	Kp	strong	5665621	ST36	wzi27	KL27	K27	Typeable	-	1	O1/O2v2	O2afg	Typeable	-	0.9908
Kp3197	prokka_sample_923-JV-7	SAMN26976176	Kv	strong	5788533	ST6019	wzi522	KL18	K18	Typeable	-	0.9635	O3/O3a	O3/O3a	Typeable	-	0.9985
Kp3260	prokka_sample_126352	SAMN26976177	Kv	strong	5856984	ST6052	wzi266	KL24	K24	Typeable	-	0.9773	O1/O2v1	O2a	Typeable	-	0.9669
Kp3360	prokka_sample_923-JV-10	SAMN26976180	Kp	strong	5457413	ST20	wzi84	KL28	K28	Typeable	-	0.9975	O1/O2v2	O1ab	Typeable	?2	0.9907
Kp3430	prokka_sample_923-JV-11	SAMN26976181	Kp	strong	5739754	ST6104	wzi86	KL125	unknown (KL125)	Typeable	-	0.9352	O5	O5	Typeable	-	0.9829
Kp3455	prokka_sample_126353	SAMN26976182	Kp	strong	5598889	ST25	wzi72	KL2	K2	Typeable	-	0.9956	O1/O2v2	O1ab	Typeable	-	0.9948
Kp3474	prokka_sample_923-JV-12	SAMN26976183	Kp	strong	6065767	ST36	wzi173	KL102	unknown (KL102)	Typeable	-	0.9997	O1/O2v2	O1ab	Typeable	-	0.9908
Kp3567	prokka_sample_923-JV-14	SAMN26976185	Kp	strong	5666146	ST2121	wzi212	KL113	unknown (KL113)	Typeable	?2	0.9999	O1/O2v2	O1ab	Typeable	-	0.9932
Kp3577	prokka_sample_923-JV-15	SAMN26976186	Kp	strong	5586732	ST1876	wzi50	KL15	K15	Typeable	-	0.9986	O4	O4	Typeable	-	0.9956
Kp3604	prokka_sample_923-JV-16	SAMN26976187	Kp	strong	5411856	ST34	wzi37	KL22	K37	Typeable	!	0.9983	O1/O2v1	O2a	Typeable	-	0.9915
Kp3707	prokka_sample_923-JV-18	SAMN26976188	Kv	strong	6075829	ST3937	wzi427	KL151	unknown (KL151)	Typeable	-	0.9614	O3/O3a	O3/O3a	Typeable	-	0.9946
Kp3747	prokka_sample_923-JV-19	SAMN26976189	Kp	strong	5729989	ST34	wzi12	KL112	unknown (KL112)	Typeable	-	0.9962	O1/O2v2	O2afg	Typeable	-	0.9906
Kp3773	prokka_sample_923-JV-20	SAMN26976190	Kp	strong	5424544	ST200	wzi193	KL125	unknown (KL125)	Typeable	-	0.9352	O3b	O3b	Typeable	-	0.9977
Kp3852	prokka_sample_923-JV-22	SAMN26976192	Kp	strong	5828895	ST307	wzi173	KL102	unknown (KL102)	Typeable	-	0.9966	O1/O2v2	O2afg	Typeable	-	0.9906
Kp3859	prokka_sample_923-JV-23	SAMN26976193	Kp	strong	5757816	ST551	wzi18	KL10	K10	Typeable	-	0.9864	O1/O2v1	O1ab	Typeable	-	0.9875
Kp3874	prokka_sample_923-JV-24	SAMN26976194	Kp	strong	5744105	ST784	wzi118	KL146	unknown (KL146)	Typeable	-	0.9728	O1/O2v2	O1ab	Typeable	-	0.99
Kp3882	prokka_sample_923-JV-25	SAMN26976195	Kp	strong	5601059	ST1411	wzi177	KL125	unknown (KL125)	Typeable	-	0.9355	O3/O3a	O3/O3a	Typeable	-	0.986
Kp3967	prokka_sample_923-JV-26	SAMN26976196	Kp	strong	5428199	ST1978	wzi527	KL20	K20	Typeable	?3	0.9956	O3/O3a	O3/O3a	Typeable	?4	0.9947
Kp3976	prokka_sample_923-JV-27	SAMN26976197	Kp	strong	5651772	ST188	wzi273	KL30	K30	Typeable	?2	0.9741	O1/O2v2	O1ab	Typeable	-	0.9956
Kp3996	prokka_sample_923-JV-31	SAMN26976201	Kv	strong	5911769	ST6818	-	KL60	K60	Typeable	?6	0.9962	O5	O5	Typeable	?7	0.9963
Kp4078	prokka_sample_126320	SAMN26976202	Kqp	strong	5667235	ST6223	wzi537	KL46	K46	Typeable	-	0.9935	O12	O12	Typeable	-	0.9942
Kp4113	prokka_sample_923-JV-32	SAMN26976203	Kp	strong	5564840	ST4427	wzi360	KL122	unknown (KL122)	Typeable	-	0.9997	O1/O2v2	O2afg	Typeable	-	0.9908
Kp4140	prokka_sample_923-JV-33	SAMN26976204	Kp	strong	5538950	ST200	wzi39	KL13	K13	Typeable	?2	0.9964	O3b	O3b	Typeable	?3	0.9974
Kp4211	prokka_sample_923-JV-34	SAMN26976205	Kp	strong	5967367	ST26	wzi199	KL110	unknown (KL110)	Typeable	!	0.9989	O1/O2v1	O2a	Typeable	!	0.9939
Kp4236	prokka_sample_923-JV-35	SAMN26976206	Kqp	strong	5789797	ST138-2LV	-	KL16	K16	Typeable	-	0.9884	O5	O5	Typeable	-	0.9842
Kp4280	prokka_sample_923-JV-36	SAMN26976207	Kqp	strong	5866521	ST1602	wzi164	KL53	K53	Typeable	?4	0.9959	O3/O3a	O3/O3a	Typeable	?3	0.9893
Kp4289	prokka_sample_923-JV-37	SAMN26976208	Kp	strong	5689433	ST380	wzi203	KL2	K2	Typeable	-	0.9977	O1/O2v1	O1ab	Typeable	-	1
Kp4341	prokka_sample_923-JV-38	SAMN26976209	Kp	strong	5478103	ST20	wzi84	KL28	K28	Typeable	-	0.9979	O1/O2v2	O1ab	Typeable	-	0.99
Kp4368	prokka_sample_126321	SAMN26976210	Kp	strong	5469135	ST1189	wzi84	KL28	K28	Typeable	-	0.9983	O1/O2v1	O2a	Typeable	-	0.9941
Kp4433	prokka_sample_923-JV-39	SAMN26976211	Kp	strong	5293223	ST200	wzi360	KL122	unknown (KL122)	Typeable	-	1	O1/O2v2	O2afg	Typeable	-	0.9909
Kp4459	prokka_sample_923-JV-41	SAMN26976213	Kp	strong	5467999	ST2201	wzi356	KL117	unknown (KL117)	Typeable	-	0.9977	O1/O2v2	O2afg	Typeable	-	0.9907
Kp4467	prokka_sample_923-JV-42	SAMN26976214	Kp	strong	5626564	ST234	wzi114	KL30	K30	Typeable	-	0.9737	O1/O2v2	O1ab	Typeable	-	0.9969
Kp4468	prokka_sample_923-JV-43	SAMN26976215	Kp	strong	5483602	ST253	wzi85	KL30	K30	Typeable	?2!	0.9671	O1/O2v2	O1ab	Typeable	-	0.9955
Kp4500	prokka_sample_923-JV-44	SAMN26976216	Kp	strong	5579255	ST629	wzi368	KL134	unknown (KL134)	Typeable	-	0.9997	O3/O3a	O3/O3a	Typeable	-	0.9965
Kp4505	prokka_sample_923-JV-45	SAMN26976217	Kp	strong	5420511	ST3787	wzi202	KL127	unknown (KL127)	Typeable	-	0.9995	OL13	O13	Typeable	!	0.9645
Kp4539	prokka_sample_923-JV-46	SAMN26976218	Kp	strong	5260255	ST105	wzi383	KL102	unknown (KL102)	Typeable	-	0.9967	O1/O2v2	O2afg	Typeable	-	0.9901
Kp4571	prokka_sample_126318	SAMN26976219	Kp	strong	5968869	ST941	wzi236	KL10	K10	Typeable	-	0.9997	O1/O2v2	O2afg	Typeable	-	0.9783
Kp4591	prokka_sample_923-JV-48	SAMN26976221	Kp	strong	5415168	ST3642	wzi150	KL46	K46	Typeable	?3	0.9975	O3b	O3b	Typeable	?3	0.9979
Kp4635	prokka_sample_923-JV-50	SAMN26976223	Kp	strong	5613749	ST1564	-	KL126	unknown (KL126)	Typeable	?7	0.9815	OL13	O13	Typeable	?8+!	0.9257
Kp4650	prokka_sample_923-JV-51	SAMN26976224	Kp	strong	5919642	ST628	wzi426	KL123	unknown (KL123)	Typeable	-	0.9766	O3b	O3b	Typeable	-	0.9974
Kp4667	prokka_sample_923-JV-52	SAMN26976225	Kv	strong	5720435	ST1899	wzi388	KL63	K63	Typeable	?4!	0.9331	O5	O5	Typeable	?5	0.9968
Kp4677	prokka_sample_923-JV-53	SAMN26976226	Kp	strong	5686673	ST300	wzi115	KL54	K54	Typeable	-	0.9998	O1/O2v2	O1ab	Typeable	-	0.9942
Kp4702	prokka_sample_923-JV-54	SAMN26976227	Kv	strong	5519444	ST2913-1LV	wzi458	KL39	K39	Untypeable	?2*	0.9443	O3/O3a	O3/O3a	Typeable	?3	0.9968
Kp4705	prokka_sample_923-JV-55	SAMN26976228	Kp	strong	5311098	ST6570	wzi84	KL28	K28	Typeable	?3	0.998	O3b	O3b	Typeable	?4	0.9981
Kp4712	prokka_sample_923-JV-56	SAMN26976229	Kp	strong	5701947	ST17	wzi141	KL25	K25	Typeable	!	0.9965	O5	O5	Typeable	-	0.9821
Kp4722	prokka_sample_923-JV-57	SAMN26976230	Kp	strong	5592842	ST147	wzi64	KL64	K64	Typeable	-	0.9999	O1/O2v1	O2a	Typeable	-	0.9903
Kp4733	prokka_sample_923-JV-58	SAMN26976231	Kqp	strong	5900443	ST1246	-	KL1	K1	Typeable	?2	0.9793	O5	O5	Typeable	?3	0.9852
Kp4745	prokka_sample_923-JV-59	SAMN26976232	Kp	strong	5541964	ST5159-1LV	wzi23	KL14	K14	Typeable	?5+	0.9985	O3b	O3b	Typeable	?5	0.9957
Kp4753	prokka_sample_923-JV-60	SAMN26976233	Kp	strong	5816830	ST2123	wzi84	KL28	K28	Typeable	-	0.998	O1/O2v1	O2a	Typeable	-	0.9957
Kp4760	prokka_sample_923-JV-61	SAMN26976234	Kv	strong	5881337	ST3231	wzi54	KL54	K54	Typeable	?4	0.974	O3/O3a	O3/O3a	Typeable	?5	0.9993
Kp4817	prokka_sample_923-JV-65	SAMN26976238	Kqp	strong	5440074	ST384	-	KL1	K1	Typeable	?2!	0.9665	O3/O3a	O3/O3a	Typeable	?3	0.9878
Kp4819	prokka_sample_923-JV-66	SAMN26976239	Kp	strong	5624222	ST1083	wzi462	KL132	unknown (KL132)	Typeable	!	0.9951	O1/O2v1	O1ab	Typeable	-	0.9906
Kp4888	prokka_sample_923-JV-69	SAMN26976242	Kp	strong	5727291	ST45	wzi101	KL24	K24	Typeable	!	0.9925	O1/O2v1	O2a	Typeable	?2	0.9931
Kp4929	prokka_sample_923-JV-70	SAMN26976243	Kp	strong	5528404	ST36	wzi27	KL27	K27	Typeable	-	0.9998	O1/O2v2	O2afg	Typeable	-	0.9903
Kp4938	prokka_sample_923-JV-71	SAMN26976244	Kp	strong	5674084	ST1689	wzi39	KL13	K13	Typeable	?4	0.9966	O3b	O3b	Typeable	?5	0.996
Kp4955	prokka_sample_923-JV-72	SAMN26976245	Kp	strong	5632362	ST268	wzi95	KL20	K20	Typeable	?2	0.9996	O1/O2v1	O2a	Typeable	?2-	0.9931
Kp4956	prokka_sample_923-JV-73	SAMN26976246	Kp	strong	5463015	ST1440	wzi19	KL19	K19	Typeable	-	0.9804	O1/O2v2	O2afg	Typeable	-	0.99
Kp5014	prokka_sample_923-JV-74	SAMN26976247	Kp	strong	5635269	ST1243	wzi23	KL14	K14	Typeable	?3+	0.9984	O3b	O3b	Typeable	?3	0.9952
Kp5053	prokka_sample_923-JV-78	SAMN26976251	Kv	strong	6238019	ST641	wzi38	KL38	K38	Typeable	-	0.992	O5	O5	Typeable	-	0.9985
Kp5060	prokka_sample_923-JV-79	SAMN26976252	Kv	strong	5785172	ST447	wzi313	KL6	K6	Typeable	-	0.9821	O5	O5	Typeable	-	0.9976
Kp5078	prokka_sample_923-JV-80	SAMN26976253	Kp	strong	5680663	ST36	-	KL102	unknown (KL102)	Typeable	?2	0.9993	O1/O2v2	O2afg	Typeable	-	0.9908
Kp5117	prokka_sample_126346	SAMN26976254	Kv	strong	6133429	ST2386	wzi379	KL43	K43	Typeable	?5	0.9936	O3/O3a	O3/O3a	Typeable	?4	0.9984
Kp5120	prokka_sample_923-JV-81	SAMN26976255	Kp	strong	5821906	ST253	wzi162	KL122	unknown (KL122)	Typeable	-	0.9991	O1/O2v2	O2afg	Typeable	-	0.9906
Kp5123	prokka_sample_923-JV-82	SAMN26976256	Kp	strong	5561830	ST5458-1LV	wzi19	KL27	K27	Typeable	-	0.9947	O3b	O3b	Typeable	-	0.9976
Kp5138	prokka_sample_923-JV-83	SAMN26976257	Kp	strong	5896852	ST29	wzi85	KL30	K30	Typeable	?2	0.9737	O1/O2v2	O1ab	Typeable	-	0.996
Kp5184	prokka_sample_923-JV-84	SAMN26976258	Kp	strong	5447689	ST105	wzi383	KL102	unknown (KL102)	Typeable	-	0.9967	O1/O2v2	O2afg	Typeable	-	0.9901
Kp5215	prokka_sample_126348	SAMN26976259	Kp	strong	5897360	ST253	wzi236	KL10	K10	Typeable	-	0.9997	O1/O2v2	O1ab	Typeable	-	0.9783
Kp5415	prokka_sample_126349	SAMN26976262	Kp	strong	5727049	ST3067	wzi324	KL63	K63	Typeable	?2!	0.9544	O3b	O3b	Typeable	?2	0.9965
Kp5477	prokka_sample_923-JV-87	SAMN26976263	Kp	strong	5489246	ST692-1LV	wzi130	KL58	K58	Typeable	?3	0.9998	O3b	O3b	Typeable	?4	0.9973
Kp5478	prokka_sample_923-JV-88	SAMN26976264	Kp	strong	5651941	ST628	wzi426	KL123	unknown (KL123)	Typeable	-	0.9766	O3b	O3b	Typeable	-	0.9974
Kp5581	prokka_sample_923-JV-89	SAMN26976265	Kv	strong	5738533	ST697	wzi210	KL103	unknown (KL103)	Typeable	-	0.9974	O5	O5	Typeable	-	0.9969
Kp5622	prokka_sample_923-JV-90	SAMN26976266	Kp	strong	5546771	ST870	wzi137	KL17	K17	Typeable	-	0.9995	O1/O2v1	O1ab	Typeable	-	0.9892
Kp5803	prokka_sample_923-JV-92	SAMN26976269	Kp	strong	5783790	ST1380	wzi110	KL149	unknown (KL149)	Typeable	-	0.9998	O4	O4	Typeable	-	0.9958
Kp5844	prokka_sample_126356	SAMN26976270	Kqp	strong	5638735	ST414	wzi44	KL123	unknown (KL123)	Typeable	-	0.9995	O3/O3a	O3/O3a	Typeable	-	0.9879
Kp5854	prokka_sample_923-JV-93	SAMN26976271	Kp	strong	5815161	ST307	wzi173	KL102	unknown (KL102)	Typeable	-	0.9966	O1/O2v2	O2afg	Typeable	-	0.9906
Kp5871	prokka_sample_923-JV-94	SAMN26976272	Kp	strong	5866123	ST14	wzi2	KL2	K2	Typeable	?2	0.9982	O1/O2v1	O1ab	Typeable	-	1
Kp5994	prokka_sample_126366	SAMN26976273	Kp	strong	5744324	ST29	wzi85	KL30	K30	Typeable	!	0.9778	O1/O2v2	O1ab	Typeable	-	0.996
Kp6020	prokka_sample_923-JV-95	SAMN26976274	Kp	strong	5447008	ST35	wzi37	KL22	K22	Typeable	-	0.9979	O1/O2v1	O1ab	Typeable	-	0.9885
Kp6032	prokka_sample_923-JV-96	SAMN26976275	Kp	strong	5640944	ST5890	wzi26	KL46	K46	Typeable	?2	0.9938	O3b	O3b	Typeable	?3	0.9972
Kp6051	prokka_sample_923-JV-97	SAMN26976276	Kp	strong	5668103	ST20	wzi84	KL28	K28	Typeable	-	0.9976	O1/O2v2	O1ab	Typeable	-	0.9898
Kp6070	prokka_sample_923-JV-98	SAMN26976277	Kp	strong	5669814	ST13	wzi274	KL30	K30	Typeable	!	0.9975	O1/O2v1	O1ab	Typeable	-	0.999
Kp6079	prokka_sample_923-JV-99	SAMN26976278	Kp	strong	5465979	ST29-1LV	-	KL54	K54	Typeable	-	0.9996	O1/O2v2	O1ab	Typeable	-	0.9932
Kp6126	prokka_sample_923-JV-100	SAMN26976279	Kp	strong	5630432	ST26-1LV	wzi84	KL28	K28	Typeable	-	0.9979	O1/O2v2	O1ab	Typeable	-	0.9895
Kp6131	prokka_sample_126364	SAMN26976280	Kp	strong	5669788	ST485	wzi101	KL24	K24	Typeable	-	0.9954	O1/O2v1	O2a	Typeable	-	0.9937
Kp6146	prokka_sample_923-JV-101	SAMN26976281	Kv	strong	5976851	ST925	wzi352	KL113	unknown (KL113)	Typeable	-	0.9955	O3/O3a	O3/O3a	Typeable	-	0.9982
Kp6149	prokka_sample_126344	SAMN26976282	Kp	strong	5413588	ST45	wzi5	KL5	K5	Typeable	?2+	0.9937	O3b	O3b	Typeable	?2	0.9985
Kp6168	prokka_sample_126367	SAMN26976283	Kp	strong	5662942	ST1213	wzi74	KL103	unknown (KL103)	Typeable	-	0.989	O1/O2v1	O1ab	Typeable	-	0.9917
Kp6181	prokka_sample_126354	SAMN26976284	Kp	strong	5616302	ST4657	wzi96	KL38	K38	Typeable	-	0.9996	O3b	O3b	Typeable	-	0.9966
Kp6313	prokka_sample_126345	SAMN26976286	Kp	strong	5656923	ST37	wzi50	KL15	K15	Typeable	-	0.9984	O4	O4	Typeable	-	0.9958
Kp6320	prokka_sample_923-JV-102	SAMN26976287	Kp	strong	5833205	ST1145	wzi2	KL30	K30	Typeable	-	0.9976	O1/O2v1	O1ab	Typeable	-	0.99
Kp6373	prokka_sample_923-JV-104	SAMN26976290	Kp	strong	5839321	ST1574	wzi16	KL16	K16	Typeable	?3	0.9978	O3b	O3b	Typeable	?4	0.9974
Kp6421	prokka_sample_923-JV-105	SAMN26976291	Kv	strong	5995127	ST1582	wzi161	KL13	K13	Typeable	?3+	0.9758	O5	O5	Typeable	?2	0.9979
Kp6535	prokka_sample_923-JV-110	SAMN26976295	Kp	strong	5789148	ST556	wzi94	KL62	K62	Typeable	-	0.9992	O1/O2v1	O2a	Typeable	-	0.9943
Kp6557	prokka_sample_923-JV-111	SAMN26976296	Kp	strong	5804370	ST23	wzi1	KL1	K1	Typeable	-	0.9997	O1/O2v2	O1ab	Typeable	-	0.9933
Kp6566	prokka_sample_126288	SAMN26976297	Kqp	strong	5499744	ST138	wzi101	KL23	K23	Typeable	?3+	0.9935	OL103	unknown (OL103)	Typeable	-	0.9846
Kp6567	prokka_sample_126342	SAMN26976298	Kp	strong	5800302	ST307	wzi173	KL102	unknown (KL102)	Typeable	-	0.9966	O1/O2v2	O2afg	Typeable	-	0.9906
Kp6593	prokka_sample_126357	SAMN26976299	Kp	strong	5571654	ST791	wzi322	KL62	K62	Typeable	-	0.9985	O1/O2v1	O1ab	Typeable	-	0.9886
Kp6653	prokka_sample_126286	SAMN26976300	Kp	strong	5717904	ST323	wzi262	KL21	K21	Typeable	?4	0.9999	O3b	O3b	Typeable	?5	0.9976
Kp6690	prokka_sample_923-JV-112	SAMN26976302	Kp	strong	5609112	ST4075	wzi150	KL183	unknown (KL183)	Untypeable	?2+	0.9835	OL13	O13	Typeable	?2!	0.9675
Kp6711	prokka_sample_126316	SAMN26976303	Kp	strong	5809911	ST37	wzi108	KL118	unknown (KL118)	Typeable	?3	0.9998	OL13	O13	Typeable	?4!	0.9696
Kp6733	prokka_sample_923-JV-113	SAMN26976304	Kp	strong	5682448	ST1380	wzi82	KL23	K23	Typeable	-	0.9998	O1/O2v2	O2afg	Typeable	?2	0.9894
Kp6805	prokka_sample_923-JV-114	SAMN26976305	Kv	strong	5893871	ST5252	-	KL183	unknown (KL183)	Typeable	?3	0.9978	OL103	unknown (OL103)	Typeable	-	0.9838
Kp6840	prokka_sample_923-JV-115	SAMN26976306	Kv	strong	5635358	ST3948	wzi289	KL47	K47	Typeable	-	0.9862	O3/O3a	O3/O3a	Typeable	-	0.9982
Kp6928	prokka_sample_923-JV-118	SAMN26976309	Kp	strong	5508811	ST2425	wzi7	KL7	K7	Typeable	?2	0.9953	O3b	O3b	Typeable	?3	0.9976
Kp6959	prokka_sample_126314	SAMN26976310	Kp	strong	5669013	ST17	wzi141	KL25	K25	Typeable	!	0.9965	O5	O5	Typeable	?2	0.9841
Kp6966	prokka_sample_126341	SAMN26976311	Kp	strong	5721937	ST188-1LV	wzi236	KL10	K10	Typeable	-	0.9998	O1/O2v2	O2afg	Typeable	-	0.9782
Kp6973	prokka_sample_126317	SAMN26976312	Kp	strong	5614715	ST1401	wzi224	KL49	Capsule null	Typeable	?3-+!	0.9966	OL13	O13	Typeable	-	0.9764
Kp7021	prokka_sample_923-JV-119	SAMN26976314	Kp	strong	5998831	ST405	wzi143	KL151	unknown (KL151)	Typeable	-	0.9971	O4	O4	Typeable	-	0.9958
Kp7028	prokka_sample_126289	SAMN26976315	Kv	strong	5920246	ST3195	-	KL34	K34	Typeable	-	0.9774	O3/O3a	O3/O3a	Typeable	-	0.9984
Kp7031	prokka_sample_126339	SAMN26976316	Kp	strong	5712023	ST14	wzi2	KL2	K2	Typeable	-	0.9983	O1/O2v1	O1ab	Typeable	-	0.9997
Kp7160	prokka_sample_923-JV-120	SAMN26976318	Kp	strong	5685496	ST76	-	KL10	K10	Typeable	?3	0.9898	O3/O3a	O3/O3a	Typeable	?4	0.9938
Kp7201	prokka_sample_923-JV-122	SAMN26976321	Kp	strong	5748096	ST846	-	KL110	unknown (KL110)	Typeable	?3	0.9964	O3b	O3b	Typeable	?4	0.9963
Kp7238	prokka_sample_923-JV-123	SAMN26976322	Kp	strong	5499736	ST4073	wzi5	KL5	K5	Typeable	-	0.9994	O1/O2v1	O1ab	Typeable	-	0.9893
Kp7307	prokka_sample_923-JV-124	SAMN26976323	Kp	strong	5700344	ST20	wzi84	KL28	K28	Typeable	-	0.9976	O1/O2v2	O1ab	Typeable	-	0.9898
Kp7360	prokka_sample_923-JV-125	SAMN26976324	Kp	strong	5801587	ST14	wzi16	KL16	K16	Typeable	-	0.9974	O1/O2v1	O1ab	Typeable	-	0.9919
Kp7447	prokka_sample_923-JV-126	SAMN26976325	Kp	strong	5871912	ST253	wzi12	KL112	unknown (KL112)	Typeable	-	0.9967	O1/O2v2	O1ab	Typeable	-	0.9899
Kp7643	prokka_sample_126324	SAMN26976327	Kp	strong	5847290	ST253	wzi40	KL3	K3	Typeable	!	0.9995	O1/O2v2	O1ab	Typeable	-	0.9914
Kp7772	prokka_sample_923-JV-128	SAMN26976328	Kp	strong	5838349	ST6137-1LV	-	KL38	K38	Typeable	-	0.9782	O12	O12	Typeable	-	0.9899
Kp7895	prokka_sample_126328	SAMN26976329	Kqp	strong	5802576	ST5842	-	KL18	K18	Typeable	-	0.9631	O3/O3a	O3/O3a	Typeable	-	0.9869
Kp7902	prokka_sample_923-JV-129	SAMN26976330	Kp	strong	5420719	ST502	wzi50	KL15	K15	Typeable	-	0.9993	O4	O4	Typeable	-	0.9956
Kp7914	prokka_sample_126325	SAMN26976331	Kv	strong	5657938	ST1485	wzi259	KL20	K20	Typeable	?3	0.9807	O3/O3a	O3/O3a	Typeable	?4	0.9987
Kp7965	prokka_sample_923-JV-131	SAMN26976333	Kqp	weak	5671073	NA	-	KL6	K6	Typeable	-	0.9824	O1/O2v1	O2a	Typeable	-	0.9647
Kp7980	prokka_sample_126332	SAMN26976334	Kv	strong	6033794	ST581	-	KL16	K16	Typeable	?2	0.9901	O3/O3a	O3/O3a	Typeable	?3	0.9984
Kp7994	prokka_sample_923-JV-132	SAMN26976335	Kv	strong	5781819	ST697	-	KL34	K34	Typeable	-	0.9776	O3/O3a	O3/O3a	Typeable	-	0.9982
Kp7998	prokka_sample_923-JV-133	SAMN26976336	Kp	strong	5508659	ST188	wzi31	KL31	Capsule null	Typeable	?3!	0.9952	O3b	O3b	Typeable	?2	0.9957
Kp8047	prokka_sample_126329	SAMN26976338	Kp	strong	5755651	ST45	wzi5	KL5	K5	Typeable	?2+	0.9937	O3b	O3b	Typeable	?2	0.9985
Kp8059	prokka_sample_126322	SAMN26976339	Kp	strong	5330017	ST45	wzi101	KL24	K24	Typeable	-	0.9954	O1/O2v1	O2a	Typeable	-	0.9937
Kp8125	prokka_sample_923-JV-135	SAMN26976340	Kp	strong	5737216	ST2648	wzi490	KL8	K8	Typeable	-	0.9981	O1/O2v1	O1ab	Typeable	-	0.9852
Kp8139	prokka_sample_923-JV-136	SAMN26976341	Kv	strong	5583482	ST596	wzi35	KL35	K35	Typeable	-	0.9785	O3/O3a	O3/O3a	Typeable	-	0.9975
Kp8142	prokka_sample_923-JV-137	SAMN26976342	Kp	strong	5595518	ST3048	wzi2	KL30	K30	Typeable	-	0.9976	O1/O2v1	O1ab	Typeable	-	0.9903
Kp8152	prokka_sample_923-JV-138	SAMN26976343	Kp	strong	5447367	ST200	-	KL39	K39	Typeable	?3	0.9969	O3b	O3b	Typeable	?4	0.9984
Kp8184	prokka_sample_923-JV-141	SAMN26976347	Kp	strong	5680102	ST1106	wzi162	KL122	unknown (KL122)	Typeable	-	0.999	O1/O2v2	O2afg	Typeable	-	0.9908
Kp8207	prokka_sample_126326	SAMN26976348	Kp	strong	5825278	ST218-2LV	wzi108	KL137	unknown (KL137)	Typeable	?4	0.9855	OL13	O13	Typeable	?5	0.9731
Kp8236	prokka_sample_126300	SAMN26976349	Kp	strong	5635478	ST35	wzi37	KL22	K22	Typeable	-	0.9979	O1/O2v1	O1ab	Typeable	-	0.9885
Kp8253	prokka_sample_923-JV-143	SAMN26976352	Kp	strong	5319509	ST692	wzi135	KL116	unknown (KL116)	Typeable	?4	0.9969	O3b	O3b	Typeable	?5	0.9976
Kp8267	prokka_sample_923-JV-144	SAMN26976353	Kp	strong	5656106	ST3048	wzi2	KL30	K30	Typeable	-	0.9976	O1/O2v1	O1ab	Typeable	-	0.9903
Kp8293	prokka_sample_126330	SAMN26976354	Kp	strong	5517396	ST22	wzi9	KL9	K9	Typeable	-	0.9997	O1/O2v2	O2afg	Typeable	-	0.9901
Kp8324	prokka_sample_923-JV-145	SAMN26976355	Kp	strong	5700790	ST188	wzi98	KL122	unknown (KL122)	Typeable	-	0.9989	O1/O2v2	O2afg	Typeable	-	0.9908
Kp8335	prokka_sample_126333	SAMN26976356	Kqp	strong	5596467	ST2673	-	KL56	K56	Typeable	-	0.986	O12	O12	Typeable	-	0.996
Kp8374	prokka_sample_923-JV-147	SAMN26976358	Kv	strong	5870563	ST357	-	KL165	unknown (KL165)	Typeable	-	0.9971	O5	O5	Typeable	-	0.999
Kp8382	prokka_sample_923-JV-148	SAMN26976359	Kv	strong	5847932	ST1250	-	KL71	K71	Typeable	-	0.9984	O3/O3a	O3/O3a	Typeable	-	0.9956
Kp8399	prokka_sample_126298	SAMN26976360	Kp	strong	5725802	ST258	wzi154	KL107	unknown (KL107)	Typeable	-	0.9997	O1/O2v2	O2afg	Typeable	-	0.9907
Kp8422	prokka_sample_923-JV-149	SAMN26976361	Kp	strong	5735217	ST2648-1LV	wzi490	KL8	K8	Typeable	-	0.998	O1/O2v1	O1ab	Typeable	-	0.9852
Kp8526	prokka_sample_923-JV-151	SAMN26976365	Kp	strong	5575924	ST20	wzi84	KL28	K28	Typeable	-	0.998	O1/O2v2	O1ab	Typeable	-	0.9898
Kp8544	prokka_sample_126334	SAMN26976366	Kp	strong	5812162	ST678	wzi50	KL15	K15	Typeable	-	0.9985	O4	O4	Typeable	-	0.9953
Kp8554	prokka_sample_126374	SAMN26976367	Kp	strong	5699157	ST3586	wzi173	KL102	unknown (KL102)	Typeable	-	0.9994	O1/O2v2	O2afg	Typeable	-	0.9908
Kp8570	prokka_sample_923-JV-152	SAMN26976368	Kp	strong	5822288	ST193-1LV	wzi275	KL30	K30	Typeable	-	0.9736	O1/O2v2	O1ab	Typeable	-	0.9956
Kp8587	prokka_sample_126373	SAMN26976371	Kp	strong	5681615	ST36	wzi27	KL27	K27	Typeable	-	0.9999	O1/O2v2	O2afg	Typeable	-	0.9908
Kp8611	prokka_sample_923-JV-154	SAMN26976372	Kp	strong	5530377	ST1310	wzi411	KL154	unknown (KL154)	Typeable	-	0.9999	O1/O2v1	O2a	Typeable	-	0.9923
Kp8678	prokka_sample_126301	SAMN26976373	Kqp	strong	6082246	ST2133	wzi293	KL48	K48	Typeable	-	0.9642	O5	O5	Typeable	-	0.9858
Kp8833	prokka_sample_923-JV-156	SAMN26976376	Kp	strong	5551027	ST2086	wzi13	KL13	K13	Typeable	-	0.9996	O1/O2v1	O1ab	Typeable	-	0.9938
Kp8836	prokka_sample_923-JV-157	SAMN26976377	Kp	strong	5311553	ST2118	wzi417	KL46	K46	Typeable	?3	0.9968	O3b	O3b	Typeable	?4	0.9967
Kp8879	prokka_sample_923-JV-161	SAMN26976381	Kv	strong	5993678	ST1915-1LV	-	KL166	unknown (KL166)	Untypeable	-+	0.9599	O3/O3a	O3/O3a	Typeable	-	0.9954
Kp8880	prokka_sample_923-JV-162	SAMN26976382	Kv	strong	5732618	ST767	wzi469	KL35	K35	Typeable	?4	0.9832	O3/O3a	O3/O3a	Typeable	?4	0.9989
Kp8894	prokka_sample_923-JV-163	SAMN26976383	Kp	strong	5720675	ST1799	-	KL16	K16	Typeable	-	0.9975	O1/O2v1	O1ab	Typeable	-	0.9881
Kp8937	prokka_sample_923-JV-164	SAMN26976384	Kp	strong	5419737	ST111	wzi63	KL63	K63	Typeable	-	0.998	O1/O2v2	O1ab	Typeable	-	0.9948
Kp8946	prokka_sample_126336	SAMN26976385	Kp	strong	5778574	ST1876	wzi50	KL15	K15	Typeable	-	0.9986	O4	O4	Typeable	-	0.9956
Kp8982	prokka_sample_923-JV-165	SAMN26976386	Kp	strong	5795402	ST253	wzi236	KL10	K10	Typeable	-	0.9999	O1/O2v2	O1ab	Typeable	-	0.9783
Kp9001	prokka_sample_923-JV-166	SAMN26976387	Kp	strong	5677618	ST34	-	KL143	unknown (KL143)	Typeable	?4-	0.9981	O1/O2v2	O2afg	Typeable	-	0.9902
Kp9030	prokka_sample_923-JV-167	SAMN26976388	Kp	strong	5574733	ST200	wzi354	KL114	unknown (KL114)	Typeable	?4	0.9968	O3b	O3b	Typeable	?5	0.9969
Kp9063	prokka_sample_126337	SAMN26976389	Kp	strong	5782399	ST922	wzi24	KL24	K24	Typeable	?2	0.9912	O1/O2v1	O1ab	Typeable	-	0.9903
Kp9077	prokka_sample_923-JV-168	SAMN26976390	Kp	strong	5638144	ST37	wzi96	KL38	K38	Typeable	-	0.9984	O3b	O3b	Typeable	-	0.9967
Kp9085	prokka_sample_126375	SAMN26976391	Kp	strong	5609367	ST550	wzi39	KL13	K13	Typeable	?3	0.9952	O3b	O3b	Typeable	?4	0.9958
Kp9149	prokka_sample_923-JV-169	SAMN26976392	Kp	strong	5433268	ST33	wzi150	KL183	unknown (KL183)	Typeable	?2	0.9841	OL13	O13	Typeable	?3!	0.9703
Kp9161	prokka_sample_923-JV-170	SAMN26976393	Kp	strong	5737999	ST20	wzi84	KL28	K28	Typeable	-	0.9976	O1/O2v2	O1ab	Typeable	-	0.9898
Kp9164	prokka_sample_923-JV-171	SAMN26976394	Kv	strong	6085429	ST641	wzi340	KL110	unknown (KL110)	Typeable	?3!	0.9948	O5	O5	Typeable	?4	0.9982
Kp9235	prokka_sample_923-JV-172	SAMN26976395	Kp	strong	5713204	ST45	wzi101	KL24	K24	Typeable	-	0.9953	O1/O2v1	O2a	Typeable	-	0.9937
Kp9247	prokka_sample_923-JV-174	SAMN26976396	Kp	strong	5720475	ST37	wzi96	KL38	K38	Typeable	-	0.9985	O3b	O3b	Typeable	-	0.9965
Kp9270	prokka_sample_923-JV-175	SAMN26976397	Kp	strong	5500109	ST661	wzi209	KL47	K47	Typeable	-	0.9973	OL13	O13	Typeable	-	0.9734
Kp9311	prokka_sample_923-JV-176	SAMN26976398	Kp	strong	5679246	ST784	wzi118	KL146	unknown (KL146)	Typeable	-	0.9726	O1/O2v2	O1ab	Typeable	-	0.99
Kp9354	prokka_sample_923-JV-177	SAMN26976399	Kqp	strong	5310521	ST734-3LV	-	KL114	Capsule null	Untypeable	-+!	0.938	O3/O3a	O3/O3a	Typeable	-	0.9881
Kp9364	prokka_sample_923-JV-178	SAMN26976400	Kv	strong	5939856	ST595	wzi251	KL16	K16	Typeable	?2-	0.9899	O5	O5	Typeable	-	0.9979
Kp9386	prokka_sample_923-JV-179	SAMN26976401	Kp	strong	5897357	ST253	wzi96	KL38	K38	Typeable	-	0.9996	O3b	O3b	Typeable	-	0.9966
Kp9400	prokka_sample_923-JV-180	SAMN26976402	Kqp	strong	5570523	ST2257-3LV	wzi461	KL139	unknown (KL139)	Typeable	?3+	0.9899	O3b	O3b	Typeable	?3	0.992
Kp9421	prokka_sample_923-JV-181	SAMN26976403	Kp	strong	5880217	ST17	wzi141	KL25	K25	Typeable	!	0.9965	O5	O5	Typeable	-	0.9823
Kp9426	prokka_sample_923-JV-182	SAMN26976404	Kp	strong	5586897	ST5142	wzi27	KL27	K27	Typeable	-	1	O3b	O3b	Typeable	-	0.9969
Kp9457	prokka_sample_923-JV-183	SAMN26976405	Kp	strong	5649913	ST499	wzi386	KL169	unknown (KL169)	Typeable	?6+	0.9999	OL104	unknown (OL104)	Typeable	?3	0.9994
Kp9689	prokka_sample_923-JV-184	SAMN26976406	Kp	strong	5602525	ST661	wzi211	KL109	unknown (KL109)	Typeable	-	0.9977	O1/O2v2	O2afg	Typeable	-	0.9901
Kp9726	prokka_sample_923-JV-185	SAMN26976407	Kp	strong	5441123	ST29	wzi212	KL113	unknown (KL113)	Typeable	?2-	0.9996	O1/O2v2	O1ab	Typeable	-	0.9932
Kp9731	prokka_sample_923-JV-186	SAMN26976408	Kqp	strong	5455134	ST2953	-	KL6	K6	Typeable	-	0.978	O5	O5	Typeable	-	0.9843
Kp9801	prokka_sample_923-JV-187	SAMN26976409	Kp	strong	5477319	ST111	wzi350	KL113	unknown (KL113)	Typeable	-	0.9846	O1/O2v2	O1ab	Typeable	-	0.9905
Kp9823	prokka_sample_923-JV-188	SAMN26976410	Kv	strong	5718234	ST365	wzi210	KL103	unknown (KL103)	Typeable	-	0.9998	O5	O5	Typeable	-	0.9982
Kp9828	prokka_sample_923-JV-189	SAMN26976411	Kp	strong	5703027	ST253	wzi236	KL10	K10	Typeable	-	0.9999	O1/O2v2	O1ab	Typeable	-	0.9783
Kp9861	prokka_sample_923-JV-191	SAMN26976412	Kp	strong	5603138	ST441	wzi396	KL174	unknown (KL174)	Typeable	-	0.9997	O1/O2v2	O2afg	Typeable	-	0.9815
Kp9884	prokka_sample_923-JV-192	SAMN26976413	Kp	strong	5759652	ST1229	wzi191	KL125	unknown (KL125)	Typeable	-	0.9347	O5	O5	Typeable	-	0.9826
Kp9918	prokka_sample_923-JV-194	SAMN26976414	Kv	strong	5921997	ST616	wzi304	KL54	K54	Typeable	?2	0.9719	O5	O5	Typeable	?3!	0.9983
Kp9939	prokka_sample_923-JV-195	SAMN26976415	Kp	strong	5743132	ST45	wzi133	KL25	K25	Typeable	!	0.9967	O1/O2v1	O2a	Typeable	-	0.9898
Kp9983	prokka_sample_923-JV-196	SAMN26976416	Kv	strong	5774435	ST447	wzi313	KL6	K6	Typeable	-	0.9821	O5	O5	Typeable	-	0.9976
